# Supplementary material for: Single-point mutated lanmodulin as a high-performance MRI contrast agent for vascular and kidney imaging
Source: Nat Commun. 2024 Nov 13;15:9834. doi: 10.1038/s41467-024-54167-4 (PMC11561317; doi:10.1038/s41467-024-54167-4)
Supplement: Supplementary file 7 — Source Data [file 41467_2024_54167_MOESM7_ESM.xlsx]

## Sheet: Fig.1d
Fig.1d
	Lane 4:	Protein ladder
	Lane 5:	LanM
	Lane 6:	LanND

## Sheet: Fig.1e
Fig.1e
		Wavelength (nm)	LanM at 25 ℃, pH7	LanND at 25 ℃, pH7	LanND at 42 ℃, pH7	LanND at 25 ℃, pH3
		260	0.17099	0.36187	0.17628	0.19999
		259.5	0.1655	0.24513	0.23175	0.15398
		259	0.20444	0.16509	0.3032	0.09937
		258.5	0.47582	0.26081	0.21278	0.16792
		258	0.49515	0.17993	0.04981	0.17307
		257.5	0.26592	0.12912	0.09704	0.2111
		257	0.03964	0.26664	0.07449	0.30999
		256.5	0.29809	0.17293	0.11105	0.26919
		256	0.22634	0.12861	0.16728	0.05009
		255.5	0.12106	0.09655	0.16604	-0.13618
		255	0.05183	0.25581	0.1063	0.00204
		254.5	0.2153	0.38336	0.12639	0.09465
		254	0.0849	0.36085	0.22567	0.11612
		253.5	0.02191	0.23239	0.14383	0.12027
		253	0.0603	0.30127	0.15421	0.02628
		252.5	0.03683	0.13538	0.12669	0.08545
		252	0.00575	0.06099	0.16801	0.20276
		251.5	0.18094	0.00299	0.17178	0.22852
		251	0.10294	0.31869	0.19319	0.0561
		250.5	-0.15132	0.41855	0.1371	-0.16256
		250	-0.10611	0.13568	-0.01331	-0.0311
		249.5	-0.04447	0.15666	0.05524	-0.02003
		249	-0.000552368	0.26234	0.15737	-0.15382
		248.5	0.28618	0.25048	0.1572	0.00344
		248	0.07353	0.15695	0.0605	0.1617
		247.5	-0.01453	0.00378	-0.01317	0.09512
		247	0.22606	0.07605	-0.14069	0.09268
		246.5	0.29035	0.22149	-0.17614	-0.12355
		246	0.0715	0.0199	0.08877	-0.2594
		245.5	-0.14217	-0.21928	-0.0734	-0.21566
		245	-0.00889	0.22414	-0.19761	-0.18404
		244.5	0.02915	0.1824	-0.2048	-0.34674
		244	-0.11782	-0.16963	-0.3347	-0.3255
		243.5	-0.13107	-0.29289	-0.3688	-0.10324
		243	-0.12651	-0.22129	-0.39089	-0.16391
		242.5	-0.22784	-0.22465	-0.41083	-0.48084
		242	-0.51722	-0.12673	-0.3782	-0.4598
		241.5	-0.49902	-0.14848	-0.46259	-0.63574
		241	-0.44709	-0.41971	-0.58201	-0.63982
		240.5	-0.39192	-0.45381	-0.62433	-0.61247
		240	-0.51778	-0.4945	-0.64946	-0.67616
		239.5	-0.5953	-0.59404	-0.77431	-0.64751
		239	-0.59693	-0.79459	-0.92607	-0.67367
		238.5	-0.67339	-0.70775	-1.09252	-0.94349
		238	-0.65885	-0.75483	-1.25718	-1.09184
		237.5	-1.0007	-0.84671	-1.1941	-1.32214
		237	-1.11093	-0.94783	-1.23475	-1.55258
		236.5	-0.98545	-1.19536	-1.23059	-1.63561
		236	-1.04061	-1.20356	-1.5419	-1.64495
		235.5	-1.42895	-1.43366	-1.8851	-1.84165
		235	-1.5187	-1.54646	-2.01548	-1.95538
		234.5	-1.70002	-1.72327	-2.1683	-2.32843
		234	-1.76541	-1.73295	-2.36095	-2.50681
		233.5	-1.86598	-1.93845	-2.54158	-2.52433
		233	-2.16724	-2.45155	-2.84224	-2.77293
		232.5	-2.50328	-2.60083	-3.05139	-2.98896
		232	-2.7076	-2.91078	-3.29006	-3.28084
		231.5	-2.96014	-3.02486	-3.53909	-3.55635
		231	-3.06183	-3.06544	-3.85591	-3.84759
		230.5	-3.32783	-3.2182	-4.24504	-3.88405
		230	-3.39551	-3.58305	-4.32867	-4.24794
		229.5	-3.80879	-3.78823	-4.45083	-4.46559
		229	-3.7749	-3.92577	-4.63499	-4.80803
		228.5	-4.0859	-4.31555	-4.91711	-5.05778
		228	-4.6147	-4.48688	-5.10823	-5.15635
		227.5	-4.73105	-4.39109	-5.50226	-5.56851
		227	-4.93163	-4.76022	-5.76997	-5.87106
		226.5	-4.78108	-4.89312	-5.75343	-5.89669
		226	-5.09496	-5.07403	-5.92472	-5.89911
		225.5	-5.26519	-5.44694	-6.11964	-6.0971
		225	-5.51896	-5.60697	-6.38307	-6.4152
		224.5	-5.85972	-5.79405	-6.50247	-6.56841
		224	-6.07169	-5.98542	-6.83439	-6.58283
		223.5	-6.25669	-6.02258	-6.81871	-6.73365
		223	-6.21028	-6.05578	-6.85121	-6.98478
		222.5	-6.50819	-6.34184	-7.2371	-7.1903
		222	-6.37221	-6.3476	-7.18666	-7.3159
		221.5	-6.38687	-6.43347	-7.15542	-7.06973
		221	-6.6926	-6.52449	-7.25117	-7.25395
		220.5	-6.61274	-6.34748	-7.32024	-7.53688
		220	-6.58361	-6.34628	-6.92171	-7.28623
		219.5	-6.74573	-6.47416	-7.0976	-7.28105
		219	-6.52872	-6.71042	-7.41409	-7.42893
		218.5	-6.54427	-6.74564	-7.40015	-7.49497
		218	-6.73329	-6.65298	-7.3919	-7.5112
		217.5	-6.77119	-6.90015	-7.59548	-7.04751
		217	-6.6981	-6.75425	-7.44155	-7.23529
		216.5	-6.79717	-6.64945	-7.54117	-7.31622
		216	-6.47743	-6.53031	-7.46958	-6.79406
		215.5	-6.44575	-6.61396	-7.12994	-6.81314
		215	-6.96865	-6.86065	-7.27457	-7.064
		214.5	-6.63992	-6.58936	-7.72392	-7.4128
		214	-6.31626	-6.33011	-6.8544	-7.59749
		213.5	-6.62649	-6.30566	-6.86077	-7.19086
		213	-6.76299	-6.3118	-6.95628	-7.53688
		212.5	-6.75206	-6.27695	-6.94917	-7.84237
		212	-6.6712	-6.07317	-7.36347	-7.49234
		211.5	-6.56169	-5.98067	-7.33231	-7.08861
		211	-6.48354	-6.28114	-7.12861	-6.83281
		210.5	-5.92743	-6.54257	-7.93487	-5.27937
		210	-5.80496	-6.12059	-6.59481	-6.43926
		209.5	-6.07899	-5.72465	-6.50332	-6.62502
		209	-6.19917	-5.67843	-6.90724	-6.91938
		208.5	-6.04784	-6.08199	-6.5393	-6.06635
		208	-5.83832	-6.3088	-6.349	-6.80531
		207.5	-5.86693	-6.02466	-6.5324	-6.0391
		207	-5.99224	-5.91636	-6.46547	-6.31937
		206.5	-6.04002	-6.01161	-6.49066	-6.66108
		206	-6.15735	-5.88809	-6.15525	-6.35719
		205.5	-6.16418	-5.67036	-6.07746	-5.43461
		205	-5.56782	-5.63447	-5.90275	-5.82825
		204.5	-5.45042	-5.22656	-5.72572	-5.6896
		204	-5.35688	-5.01271	-6.79797	-5.74162
		203.5	-4.78743	-5.01651	-6.72624	-6.73651
		203	-4.06686	-4.577	-5.64282	-5.40568
		202.5	-3.38559	-3.8003	-6.00132	-5.2463
		202	-2.69312	-2.57359	-6.54047	-6.0909
		201.5	-2.16006	-2.39882	-4.72881	-5.18484
		201	-1.43431	-2.64956	-3.30716	-2.84377
		200.5	-0.75392	-1.65365	-4.7513	-1.63042
		200	0.03468	-0.99767	-3.84106	-3.06462
		199.5	1.02677	0.11973	1.46529	-1.20958
		199	1.52397	1.35906	2.06185	-0.05529
		198.5	2.63185	3.28063	2.75007	1.02345
		198	4.10284	4.59134	4.40656	2.24438
		197.5	5.06604	4.55286	4.50243	3.71907
		197	3.99602	4.44225	2.65186	-0.95998
		196.5	5.17852	6.72337	3.90155	7.15122
		196	4.38459	3.20461	5.56273	5.8985

## Sheet: Fig.1f
Fig.1f
			XO （10 μM)		XO （10 μM)+LanM（10 μM)		XO（10 μM)+LanM_ND（10 μM)
		GdCl3 (μM)	Mean	Sem	Mean	Sem	Mean	Sem
		0	0.06	0.0041	0.06567	0.000333333	0.064	0.00057735
		2	0.07834	0.00371	0.06633	0.000666667	0.064	0.00057735
		4	0.093	0.00217	0.06533	0.000666667	0.064	0.001
		6	0.11	0.00306	0.067	0.001	0.06467	0.00133
		8	0.12267	0.00351	0.068	0.00057735	0.06333	0.000666667
		10	0.13934	0.00488	0.069	0.00115	0.06433	0.000333333
		12	0.151	0.00287	0.06667	0.000666667	0.06367	0.000333333
		14	0.16734	0.00233	0.0682	0.00306	0.065	0.001
		16	0.17534	0.00333	0.06867	0.0012	0.06333	0.000881917
		18	0.181	0.00676	0.07167	0.00233	0.06467	0.000881917
		20	0.18234	0.00442	0.072	0.001	0.063	0.00057735
		22	0.18434	0.00545	0.08067	0.0012	0.06367	0.000333333
		24	0.18367	0.00233	0.10033	0.00233	0.064	0.001
		26	0.185	0.00334	0.119	0.00451	0.06533	0.000881917
		28	0.185	0.00201	0.13433	0.000666667	0.06433	0.0012
		30	0.185	0.00477	0.14267	0.00536	0.06533	0.000666667
		32	0.18367	0.00385	0.15667	0.00145	0.06367	0.000881917
		34			0.16333	0.00203	0.065	0.00153
		36			0.171	0.00351	0.072	0.00458
		38			0.17633	0.00536	0.08533	0.00441
		40			0.17767	0.00617	0.09967	0.00775
		42			0.18	0.00308	0.11367	0.00536
		44			0.17833	0.00488	0.12633	0.00376
		46			0.17933	0.00333	0.14033	0.00517
		48			0.183	0.00554	0.15733	0.00584
		50			0.18233	0.00433	0.16567	0.00348
		52					0.17067	0.00318
		54					0.17867	0.00328
		56					0.179	0.00361
		58					0.178	0.00361
		60					0.17633	0.00484
		62					0.17967	0.0041
		64					0.17767	0.00536
		66					0.17933	0.00484

## Sheet: Fig.1g
Fig.1g
			LanND (μM)
		Wavelength (nm)	0	0.04	0.06	0.1	0.2	0.4	1
		505	68.04	62.45	55.26	48.25	34.42	10.6	1.935
		506	73.15	65.84	57.58	52.75	36.67	10.71	1.714
		507	74.71	68.66	60.44	53.65	37.85	10.94	1.729
		508	78.76	70.85	61.75	56.27	39.97	11.28	1.611
		509	82.8	74.57	64.73	58.4	40.94	11.33	1.724
		510	83.89	75.63	67.51	60.96	41.22	11.49	1.743
		511	86.3	77.35	67.83	60.94	43.72	12.02	1.903
		512	86.15	77.71	69.47	63.31	43.43	12.19	1.827
		513	87.36	78.72	71.8	63.36	44.36	12.24	1.856
		514	90.1	79.08	72.09	63.63	44.53	12.73	1.622
		515	90.23	81.16	70.88	64.76	45.9	12.82	1.858
		516	90.38	80.07	72.66	63.7	45.22	12.65	1.957
		517	89.22	79.71	69.57	65.21	43.61	12.91	1.784
		518	88.89	80.02	70.82	62.95	44.79	12.27	1.899
		519	87.74	80.48	69.53	63.31	44.63	12.37	1.694
		520	87.93	78.52	68.9	61.92	44.15	12.65	1.717
		521	84.04	77.58	68.11	61.39	43.32	11.77	1.742
		522	82.02	76.3	67.01	59.61	41.6	11.89	1.56
		523	81.85	74.65	65.22	58.29	41.12	11.86	1.636
		524	80.93	73.12	64.11	56.68	40.19	10.79	1.729
		525	77.58	70.39	61.62	55.24	39.25	11.24	1.773
		526	75.28	68.17	59.53	53.64	38.53	10.74	1.542
		527	74.19	67.45	58.76	52.26	37.58	10.29	1.594
		528	70.61	64.46	56.69	50.88	36.06	9.6	1.566
		529	68.99	62.74	55	49.43	34.25	9.752	1.474
		530	66.55	62.02	53.6	48.53	34.31	9.468	1.519
		531	64.4	58.48	52.48	47.5	32.65	9.302	1.38
		532	62.81	57.26	49.95	45.24	31.92	8.736	1.2
		533	61.27	55.03	48.8	43.69	30.65	8.364	1.417
		534	58.04	52.5	47.33	41.29	30.37	8.431	1.226
		535	56.71	52.33	45.95	40.8	29.13	8.092	1.226
		536	55.19	49.83	43.95	38.05	28.03	7.932	1.311
		537	52.95	48.29	42	38.12	26.79	7.651	1.206
		538	49.99	46.33	40.41	37.07	26.62	7.322	1.14
		539	49.56	44.54	39	34.14	24.83	6.926	1.061
		540	47.14	43.51	37.81	34.66	23.87	6.951	0.8804
		541	46.35	42.61	37.44	32.68	23.28	6.5	0.9709
		542	44.78	40.29	35.9	32.25	22.97	6.454	0.9277
		543	43.44	40.07	34.86	31.26	21.96	5.93	1.033
		544	42.04	39.63	33.94	30.66	21.36	5.83	1.068
		545	40.11	36.47	33.5	29.33	21.77	5.881	0.9107
		546	39.39	36.61	32.01	29.21	20.29	5.497	0.9233
		547	39.05	35.55	30.71	27.84	19.81	5.553	0.8708
		548	38.05	34.74	30.37	27.37	19.19	5.397	0.7841
		549	37.14	32.52	29.37	26.05	18.44	5.091	0.6535
		550	35.35	32.33	28.57	26.15	17.6	4.91	0.8675
		551	34.52	30.66	27.76	24.39	17.01	5.165	0.8127
		552	33.89	30.67	26.84	24.45	17.2	4.781	0.8398
		553	32.28	30.32	26.08	23	16.06	4.556	0.7147
		554	32.14	29.6	25.16	23	16.3	4.602	0.6398
		555	30.94	28.02	24.41	21.58	15.63	4.22	0.7944
		556	29.67	28.27	23.64	21.86	15.28	4.038	0.6502
		557	28.65	26.25	23.62	20.51	14.16	4.241	0.5886
		558	28.59	25.08	22.75	20.34	15.02	4.138	0.6261
		559	27.4	24.96	21.88	19.76	13.97	3.795	0.6346
		560	26.64	24.58	20.89	18.63	13.65	3.584	0.7127
		561	25.62	23.34	20.24	18.22	13.19	3.784	0.6192
		562	24.44	22.63	20.34	18.05	12.61	3.243	0.5413
		563	23.63	21.96	18.83	17.24	12.34	3.582	0.5561
		564	23.35	21.22	18.61	17.01	12.47	3.526	0.4158
		565	21.28	20.62	17.89	16.15	11.87	3.309	0.6012
		566	21.83	19.31	17.76	15.48	11.02	3.212	0.5979
		567	20.46	19.51	16.93	15.31	10.68	3.042	0.5496
		568	20.53	18.27	16.08	14.33	10.33	3.113	0.5799
		569	19.14	17.22	15.35	13.69	9.637	2.74	0.545
		570	19.05	17.57	15.01	12.96	9.398	2.857	0.5001
		571	17.64	16.13	14.34	12.61	9.564	2.456	0.4875
		572	17.72	15.86	13.77	12.18	8.855	2.462	0.5158
		573	16.68	15.43	13.61	12.52	8.394	2.534	0.429
		574	16.08	14.37	12.62	11.24	8.316	2.52	0.4977
		575	14.84	13.96	12.47	11.09	7.992	2.21	0.4806
		576	14.09	13.21	12.08	10.33	7.398	2.257	0.4023
		577	14.1	13.28	11.74	10.14	7.505	2.256	0.3643
		578	13.43	12.38	10.79	9.683	6.825	1.942	0.3358
		579	12.93	11.19	10.58	9.474	6.503	1.672	0.425
		580	12.62	11.74	10.14	8.986	6.61	1.826	0.3785
		581	11.84	10.87	10.14	8.695	6.558	1.905	0.4157
		582	12.48	10.43	8.85	8.702	6.006	1.742	0.3238
		583	10.98	10.48	9.102	7.847	5.928	1.692	0.2913
		584	10.42	9.313	8.961	7.728	5.864	1.61	0.2926
		585	10.24	9.406	8.121	7.626	4.799	1.496	0.2913
		586	9.635	9.166	8.008	7.107	5.003	1.469	0.3415
		587	9.596	8.44	7.696	6.685	5.187	1.482	0.2709
		588	8.885	8.659	7.48	6.195	4.54	1.45	0.3946
		589	8.6	8.483	7.1	6.517	4.601	1.212	0.2445
		590	8.138	7.822	6.667	6.395	4.755	1.19	0.3443
		591	8.366	7.177	7.241	5.96	4.193	1.119	0.3058
		592	7.894	6.86	6.252	5.561	4.038	1.211	0.2562
		593	8.198	6.397	6.073	5.502	3.8	1.117	0.2444
		594	6.945	6.929	6.051	5.492	3.675	1.033	0.2465
		595	6.936	6.312	5.89	4.86	3.272	1.063	0.1702
		596	6.891	6.196	5.368	5.095	3.467	1.026	0.1946
		597	6.254	5.772	5.593	4.745	3.248	1.059	0.1686
		598	6.698	5.478	5.516	4.177	3.33	0.8715	0.2947
		599	5.985	5.726	5.008	4.409	3.178	1.019	0.196
		600	5.623	5.324	4.687	3.928	2.778	0.861	0.2281
		601	5.625	5.524	4.443	4.308	2.964	0.9736	0.1894
		602	5.653	4.811	4.4	3.819	2.912	0.7951	0.1938
		603	4.962	4.908	4.24	3.623	2.946	0.7385	0.3066
		604	5.117	5.089	3.982	3.457	2.631	0.6322	0.2257
		605	5.194	4.574	3.788	3.802	2.736	0.773	0.1738
		606	4.256	4.274	4.104	3.218	2.412	0.6101	0.2112
		607	4.322	3.997	3.854	3.105	2.276	0.82	0.1476
		608	4.628	4.197	3.69	3.012	2.31	0.7515	0.2003
		609	4.404	4.052	3.407	3.037	2.288	0.6129	0.1899
		610	4.034	4.049	3.585	2.942	2.287	0.7263	0.1929
		611	3.937	3.747	3.252	3.238	2.128	0.6242	0.1302
		612	3.845	3.564	3.186	2.931	2.084	0.6282	0.1447
		613	3.622	3.304	3.052	2.805	1.841	0.6719	0.08646
		614	3.712	3.318	2.876	2.626	2.065	0.4383	0.07788
		615	3.421	3.208	2.795	2.384	1.912	0.5216	0.1955
		616	3.325	3.026	2.823	2.562	1.695	0.4054	0.1295
		617	3.297	2.785	2.703	2.446	1.456	0.5398	0.1092
		618	2.855	2.711	2.378	2.433	1.542	0.4993	0.1338
		619	2.86	2.941	2.705	2.01	1.623	0.4607	0.09837
		620	2.652	2.855	2.151	2.003	1.521	0.5239	0.1027
		621	2.659	2.516	2.317	1.917	1.36	0.4145	0.09912
		622	2.705	2.254	2.482	2.314	1.516	0.3953	0.1302
		623	2.703	2.337	2.227	1.746	1.324	0.4902	0.1034
		624	2.632	2.536	2.181	1.821	1.278	0.4572	0.08316
		625	2.406	2.242	1.909	1.755	1.211	0.3683	0.1072
		626	2.62	2.252	1.859	1.775	1.101	0.4872	0.1168
		627	2.159	1.924	1.89	1.745	1.137	0.3961	0.1071
		628	2.123	2.104	1.498	1.352	1.204	0.2814	0.069
		629	1.973	1.916	1.849	1.593	0.9765	0.4358	0.0699
		630	1.886	1.876	1.712	1.738	1.351	0.2916	0.127
		631	2.1	1.735	1.562	1.559	0.936	0.4347	0.07147
		632	1.8	1.805	1.46	1.292	0.8354	0.3841	0.1569
		633	1.669	1.611	1.307	1.509	0.9947	0.3128	0.0927
		634	1.624	1.623	1.545	1.378	0.8807	0.2745	0.1076
		635	1.912	1.559	1.172	0.9765	0.843	0.2846	0.131
		636	1.388	1.695	1.391	1.093	0.8977	0.1947	0.0888
		637	1.622	1.361	1.198	0.8704	0.6956	0.2462	0.1268
		638	1.509	1.495	1.2	1.016	0.7641	0.3135	0.05001
		639	1.488	1.431	1.442	1.234	0.7083	0.2963	0.05195
		640	1.466	1.328	1.188	0.952	0.8312	0.162	0.1078
		641	1.327	1.281	1.037	0.8192	0.7617	0.2042	0.05177
		642	1.167	1.117	0.9504	0.849	0.621	0.2588	0.1395
		643	1.069	1.29	0.933	1.014	0.6151	0.1702	0.1259
		644	1.242	1.03	0.9562	0.8729	0.6188	0.1778	0.09726
		645	0.8756	1.14	1.029	0.9559	0.5722	0.2953	0.07268
		646	1.192	1.049	0.9445	0.7597	0.6801	0.1882	0.038
		647	1.051	1.223	0.8721	0.7671	0.5656	0.156	0.06798
		648	1.149	0.926	0.9231	0.7539	0.4989	0.1058	0.1003
		649	1.035	1.01	0.7527	0.8305	0.6177	0.1334	0.04592
		650	0.8226	0.9218	0.7581	0.719	0.4704	0.2025	0.08147

## Sheet: Fig.1h
Fig.1h
			LanND		LanM
		Protein (μM)	Mean	SEM	Mean	SEM
		0	68.43	0.71501	68.1167	0.92378
		0.02	63.3333	0.73723	62.8633	1.58834
		0.04	61.0367	1.51682	59.1933	2.36993
		0.06	51.47	1.0462	54.49	1.4901
		0.08	49.16	0.29103	52.7667	0.38115
		0.1	44.8433	0.79625	48.9433	0.86811
		0.2	24.5167	1.58431	39.8933	0.80565
		0.4	4.63667	0.71853	19.7633	2.40576
		0.6	1.36467	0.03588	10.5947	0.65053
		0.8	1.30467	0.13706	5.12033	0.40679
		1	1.22033	0.01271	2.16733	0.18533
		1.2	1.29967	0.04562	1.517	0.09755

## Sheet: Fig.1k
Fig.1k
			LanND-Gd			Magnevist
		[Gd] (mM)	Test 1	Test 2	Test 3	Test 1	Test 2	Test 3
		0	0.26581	0.19811	0.357	0.25669	0.3042	0.3576
		0.0625	1.13423	1.33228	1.2823	0.59804	0.5892	0.6452
		0.125	1.90033	1.99638	1.9685	0.89645	0.8742	0.9476
		0.25	3.38932	3.55449	3.5027	1.50722	1.4442	1.5493
		0.5	6.55782	6.7984	6.5132	2.53914	2.5842	2.718
		1	13.9994	14.0014	12.8332	4.87189	4.8642	5.0039
		2	26.5543	27.4456	25.0193	10.3053	9.4242	9.8648

## Sheet: Fig.2d
Fig.2d
		Open probability
			Control	GdCl3(100 μM)	LanND_Gd(100 μM)
		Recording 1	0.5712	0.2386	0.4446
		Recording 2	0.6994	0.082	0.6735
		Recording 3	0.39924	0.2605	0.4294
		Recording 4	0.6284	0.2844	0.4531
		Recording 5	0.4738	0.1801	0.4913
		Recording 6	0.4747	0.088	0.7622
		Recording 7	0.3961	0.1055	0.4782
		Recording 8	0.4272	0.063	0.322
		Recording 9	0.6526	0.086	0.136
		Recording 10	0.4968	0.018	0.6194
		Recording 11	0.77891	0.1242	0.6136
		Recording 12	0.6458	0.1064	0.582
		Recording 13	0.6698	0.023	0.7798
		Recording 14		0.0775	0.8549
		Recording 15		0.1688	0.3791

## Sheet: Fig.2i
Fig. 2i
		LanND-Gd
			Plasma					Filtered Solution
		Time (min)	Plasma 1	Plasma 2	Plasma 3	Mean (%)	SEM	Filtrate 1	Filtrate 2	Filtrate 3	Mean (%)	SEM		Bone
		5	0.6525	0.46	0.49	100	11.1944	0.001	0.005	0.008	0.87363	0.37958				weight (g)	Gd amount (mg)	Raio (mg/kg)	Infusion content (mg/kg)	Ratio (%)
		7.5	0.31	0.38	0.57	78.6266	14.5412	0.02	0.0416667	0.0133333	4.68016	1.60111		2-hour	Mouse 1	0.1289	5.2e-05	0.403413	15.725	2.56543
		10	0.38	0.31	0.44	70.5144	7.03236	0.00313333	0.00293333	0.00313333	0.5741	0.01248			Mouse 2	0.1168	4.7e-05	0.402397	15.725	2.55897
		12.5	0.175	0.26	0.16	37.1292	5.82884	0.0566667	0.0183333	0.0233333	6.13621	2.25234			Mouse 3	0.1366	3.2e-05	0.234261	15.725	1.48973
		15	0.09	0.07	0.13	18.0966	3.30201	0.00366667	0.00666667	0.00333333	0.85283	0.19843		24-hour	Mouse 1	0.1297	2.4e-05	0.185042	15.725	1.17674
		22.5	0.0516667	0.0485	0.06125	10.0727	0.71753	0.0366667	0.035	0.03	6.34421	0.37499			Mouse 2	0.1031	3.7e-05	0.358875	15.725	2.28219
		30	0.06	0.08	0.007	9.17311	4.0772	0.001	0	0.001	0.1248	0.0624			Mouse 3	0.1365	3.4e-05	0.249084	15.725	1.584
		60	0.0166667	0.00933333	0.0133333	2.45448	0.39685	0	0	0.000333333	0.0208	0.0208
		90	0.00133333	0.00143333	0.00126667	0.25169	0.00907	0	0	0.00333333	0.20801	0.20801
		120	0.0004	0.0003	0.000333333	0.06448	0.0055	ND	ND	ND	0	0
		180	ND	ND	ND	0	0	ND	ND	ND	0	0
		360	ND	ND	ND	0	0	ND	ND	ND	0	0
		600	ND	ND	ND	0	0	ND	ND	ND	0	0
		1440	ND	ND	ND	0	0	ND	ND	ND	0	0
		Magnevist
		Time (min)	Plasma 1	Plasma 2	Plasma 3	Mean (%)	SEM
		5	0.97674	0.97674	1.04651	100	2.32558
		7.5	0.732555	0.470928	0.78488	66.2791	9.71122
		10	0.711625	0.251162	0.680229	54.7674	14.8533
		12.5	0.261627	0.334882	0.59302	39.6512	10.0506
		15	0.418603	0.313952	0.348836	36.0465	3.07645
		22.5	0.156976	0.209301	0.235464	20.0581	2.30734
		30	0.235464	0.0930228	0.16279	16.376	4.11223
		60	0.0209301	0.0244185	0.0255813	2.36433	1.3975
		90	0	0	0	0	0

## Sheet: Fig.3b
Fig.3b
		Time (min)	Mouse 1	Mouse 2	Mouse 3	Mean	SEM
		0	28.982	21.947	26.513	25.814	3.56921
		25	30.93	22.603	30.796	28.1097	2.75361
		50	93.472	34.323	27.03	51.6083	21.0374
		75	93.462	102.606	86.235	94.101	8.20418
		100	92.847	101.059	100.735	98.2137	4.65049
		125	105.59	102.214	92.629	100.144	6.7238

## Sheet: Fig.3d
Fig.3d
		Time (min)	Mouse 1	Mouse 2	Mourse 3
		0	18900000	21500000	16900000
		5	108000000	84600000	94100000
		15	152000000	148000000	177000000
		30	160000000	102000000	185000000
		60	85400000	54500000	81800000
		180	66300000	28200000	34100000
		360	29900000	24300000	29400000
		1440	18400000	15800000	17600000

[truncated: 35 more sheets: Fig.3f, Fig.3h, Fig. 3l, Fig.3m, Fig.4c, Fig.4d, Fig.4e, Fig.4f, Fig.4g, Fig.4j, Fig.4k, Fig.4n, Fig.4o, Suppl. Fig. 4a, Suppl. Fig. 4b, Suppl. Fig. 4c, Suppl. Fig. 5a, Suppl. Fig. 5b, Supple. Fig. 7b, Suppl. Fig. 8 …]
